# Supplementary material for: Comparison of photosynthetic activity and heat tolerance between near isogenic lines of wheat with different photosynthetic rates
Source: PLoS One. 2021 Dec 13;16(12):e0255896. doi: 10.1371/journal.pone.0255896 (PMC8668138; doi:10.1371/journal.pone.0255896)
Supplement: S1 Data — (XLSX) [file pone.0255896.s006.xlsx]

## Sheet: Pn Ci Gs E
25℃						42℃
line	Pn	E	Ci	Gs		Pn	E	Ci	Gs
154
	25.4	6.33	285	647		15.4	2.7	275	269
	25.4	6.33	285	647		16.8	3.5	270	260
	25.8	4.78	297	786		14.9	2.9	288	275
average	25.5333	5.81333	289	693.333		15.7	3.03333	277.667	268
stdev	0.23094	0.894893	6.9282	80.2517		0.984886	0.416333	9.29157	7.54983
212
	21.1	6.2	306	719		11.3	1.2	268	240
	21.1	5.83	295	580		11.5	1.3	269	245
	22	4.88	271	434		13.5	2.9	278	266
average	21.4	5.63667	290.667	577.667		12.1	1.8	271.667	250.333
stdev	0.519615	0.680906	17.8979	142.514		1.21655	0.953939	5.50757	13.7961
23
	25.3	4.78	270	517		16.2	2.8	268	268
	23.8	4.07	246	367		17.6	3.6	262	266
	24.4	4.64	273	511		15.2	2.9	260	269
average	24.5	4.49667	263	465		16.3333	3.1	263.333	267.667
stdev	0.754983	0.376076	14.7986	84.9235		1.20554	0.43589	4.16333	1.52753
94
	20.1	6.02	272	406		12.3	1.2	265	245
	20.3	6.92	303	656		11.2	1.3	266	249
	20.8	6.82	304	705		13.1	2.9	260	255
average	20.4	6.58667	293	589		12.2	1.8	263.667	249.667
stdev	0.360555	0.493288	18.1934	160.365		0.953939	0.953939	3.21455	5.03322

## Sheet: Chlorophyll fluorescence
	φPSⅡ
	154	212	23	94	154H	212H	23H	94H
	0.432902	0.315827	0.532343	0.423201	0.267915	0.105847	0.426475	0.206063
	0.408923	0.335789	0.511874	0.400574	0.279073	0.111039	0.37895	0.187999
	0.414415	0.352517	0.507729	0.409477	0.205037	0.159537	0.302882	0.254678
AVERAGE	0.418747	0.334711	0.517315	0.411084	0.250675	0.125475	0.369436	0.216247
stdev	0.0125627	0.0183686	0.0131782	0.0113989	0.0399155	0.0296132	0.0623436	0.0344859
	NPQ
	154	212	23	94	154H	212H	23H	94H
	0.756773	0.694419	0.838014	0.669503	1.41657	1.09053	1.21644	0.969211
	0.783577	0.599448	0.839412	0.737784	1.4162	1.01294	1.30967	1.07944
	0.743724	0.615209	0.825696	0.710232	1.33043	1.08001	1.31855	1.12877
AVERAGE	0.761358	0.636359	0.834374	0.70584	1.38774	1.06116	1.28156	1.05914
stdev	0.0203185	0.0508954	0.00754819	0.0343516	0.0496265	0.0420906	0.056564	0.0816921
	qP
	154	212	23	94	154H	212H	23H	94H
	0.735673	0.623548	0.674275	0.650243	0.51843	0.436503	0.52815	0.352368
	0.793987	0.795219	0.70905	0.513281	0.498995	0.462083	0.43511	0.390528
	0.709969	0.69825	0.657371	0.662694	0.557542	0.496603	0.453338	0.420605
AVERAGE	0.746543	0.705672	0.680232	0.608739	0.524989	0.465063	0.472199	0.387834
stdev	0.043051	0.0860757	0.0263496	0.0829033	0.0298195	0.0301606	0.0493044	0.0341982
Fv/Fm	154	212	23	94	154H	212H	23H	94H
	0.827669	0.823997	0.816216	0.818297	0.72995	0.687321	0.713648	0.666139
	0.827992	0.823463	0.819925	0.81628	0.760933	0.727666	0.670139	0.666832
	0.822303	0.827626	0.777663	0.816749	0.771506	0.619181	0.784267	0.691847
AVERAGE	0.825988	0.825029	0.804602	0.817109	0.75413	0.678056	0.722684	0.674939
stdev	0.00319534	0.0022651	0.0234027	0.00105559	0.0215969	0.0548326	0.0575983	0.0146461

## Sheet: SOD CAT APX POD
SOD
	154	212	23	94	154H	212H	23H	94H
	0.211331	0.207783	0.219078	0.198885	0.168372	0.146845	0.217154	0.17061
	0.216225	0.193535	0.221714	0.177945	0.166576	0.159223	0.191698	0.169036
	0.241981	0.174248	0.23085	0.149252	0.173729	0.147828	0.207328	0.163308
	0.212587	0.160119	0.258708	0.233213	0.164721	0.137645	0.170328	0.173383
average	0.220531	0.183921	0.232588	0.189824	0.168349	0.147885	0.196627	0.169084
stdev	0.0144498	0.0209912	0.0181292	0.0353646	0.00388382	0.00884084	0.020427	0.00424937
CAT	154	212	23	94	154H	212H	23H	94H
	284.466	241.498	368.481	245.058	199.818	158.701	268.696	146.205
	284.445	248.434	375.622	248.434	192.342	140.344	266.152	147.759
	287.466	238.432	366.342	242.091	172.49	152.719	272.055	153.969
	284.586	249.344	371.633	249.702	205.772	151.904	268.181	148.139
average	285.241	244.427	370.52	246.321	192.605	150.917	268.771	149.018
stdev	1.48456	5.31523	4.03677	3.43427	14.4923	7.67246	2.44948	3.4051
APX	154	212	23	94	154H	212H	23H	94H
	40.5189	33.1224	41.7874	36.1174	29.8262	24.2871	29.0812	18.1425
	41.8526	31.9996	42.6326	34.4721	27.2654	25.0328	29.2951	16.0276
	45.5592	36.7698	43.052	36.4113	26.0901	20.9078	29.5281	15.6873
	39.3935	33.3953	45.427	36.7346	30.6648	22.9503	30.3452	18.7417
average	41.8311	33.8218	43.2247	35.9338	28.4616	23.2945	29.5624	17.1498
stdev	2.68099	2.05608	1.55951	1.00658	2.14251	1.80939	0.552838	1.51853
POD	154	212	23	94	154H	212H	23H	94H
	142.426	115.714	163.203	113.161	109.501	99.5797	131.455	89.6358
	153.709	130.464	157.741	106.59	100.78	88.1775	123.622	90.6169
	149.385	132.74	163.439	97.5275	108.123	94.1374	126.327	94.6011
	148.854	121.548	169.016	93.5262	106.106	95.998	135.094	98.8178
average	148.593	125.116	163.35	102.701	106.127	94.4732	129.125	93.4179
stdev	4.6513	7.91304	4.60428	8.85968	3.82789	4.76622	5.13718	4.19159

## Sheet: H2O2
O2.-	154	212	23	94	154H	212H	23H	94H
	20.987	23.142	21.701	24.7119	20.8043	33.0743	24.3757	33.9168
	21.0758	23.8414	23.0606	24.8336	22.0835	34.6632	24.2494	34.0514
	20.7803	23.2646	21.866	25.0219	21.028	33.9915	24.7596	33.9836
	21.7112	22.3806	22.6274	24.5938	21.2275	33.1797	23.7875	33.0752
average	21.1386	23.1571	22.3137	24.7903	21.2858	33.7272	24.293	33.7568
stdev	0.401306	0.600832	0.64086	0.182836	0.559194	0.746555	0.400821	0.457681
H2O2	154	212	23	94	154H	212H	23H	94H
	246.932	267.945	239.328	242.559	227.793	289.371	241.755	279.289
	277.489	275.852	254.283	290.351	289.531	300.562	245.244	285.531
	200.18	262.418	264.699	287.228	267.168	310.992	269.479	281.924
	250.039	261.541	199.324	245.123	273.229	294.098	255.891	299.568
average	243.66	266.939	239.409	266.315	264.43	298.755	253.092	286.578
stdev	32.0745	6.58346	28.6803	26.0035	26.1868	9.35864	12.4697	9.0301

## Sheet: ASA-GSH
GSH
	154	212	23	94	154H	212H	23H	94H
	31.1454	25.8301	30.184	25.3304	29.7687	11.2584	22.9647	19.3992
	37.6902	28.2238	33.4481	25.5033	31.5229	22.8801	29.1299	16.7162
	36.5019	22.9676	36.8535	30.1903	28.8857	20.2703	22.4552	20.9274
average	35.1125	25.6738	33.4952	27.008	30.0591	18.1363	24.8499	19.0143
stdev	3.48663	2.63161	3.33501	2.75731	1.34237	6.09763	3.71528	2.1318
ASA
	154	212	23	94	154H	212H	23H	94H
	4.47072	3.97185	4.30621	3.92553	3.23375	2.83472	3.66079	2.33522
	4.44782	3.95846	4.20717	3.84385	3.4403	2.7.360359096	2.92213	2.21222
	4.47404	3.52438	4.26947	3.86095	3.04306	2.83468	2.8553	2.9606
average	4.4642	3.81823	4.26095	3.87678	3.23904	2.8347	3.14607	2.50268
stdev	0.014274	0.254568	0.0500648	0.043079	0.198671	2.74343e-05	0.447008	0.401307
GSSG
	154	212	23	94	154H	212H	23H	94H
	56.4744	62.4006	59.2129	68.4153	61.3838	66.9614	75.0805	76.3623
	50.0762	62.3914	47.4616	67.4046	61.5557	69.9935	65.5573	73.8192
	58.1387	59.2744	49.2153	69.7917	61.7687	68.35	70.3328	73.9992
average	54.8965	61.3555	51.9633	68.5372	61.5694	68.435	70.3236	74.7269
stdev	4.25657	1.80227	6.3393	1.1982	0.192788	1.51787	4.76161	1.41914
DHA
	154	212	23	94	154H	212H	23H	94H
	1.67561	1.99008	1.27133	1.96922	1.79264	2.32494	1.8666	2.38826
	1.43545	2.09017	1.66011	1.94655	1.68	2.04702	1.71809	2.05257
	1.55866	2.04489	1.35548	1.73793	1.71125	1.91248	1.83007	2.1168
average	1.55657	2.04171	1.42897	1.88457	1.72796	2.09481	1.80492	2.18588
stdev	0.120092	0.0501243	0.20454	0.127496	0.0581539	0.210342	0.0773802	0.178191
GR
	154	212	23	94	154H	212H	23H	94H
	0.0672234	0.0522987	0.0605958	0.0599102	0.0525182	0.0390391	0.051	0.0353527
	0.0680649	0.0560541	0.0619695	0.0542654	0.0492979	0.0397738	0.0572937	0.0384575
	0.0686102	0.0608769	0.0594922	0.0576144	0.0495466	0.0415689	0.0489851	0.0378822
average	0.0679662	0.0564099	0.0606858	0.0572633	0.0504542	0.0401273	0.0524262	0.0372308
stdev	0.000698683	0.00430015	0.0012411	0.00283876	0.00179175	0.00130139	0.00433403	0.00165175
DHAR
	154	212	23	94	154H	212H	23H	94H
	38.621	23.4979	43.7912	35.1434	23.1082	14.4105	30.4894	21.6619
	28.0831	22.6094	40.8882	36.6104	23.7992	15.8232	27.8933	18.5774
	31.9541	29.3475	41.0443	35.6672	22.0614	13.0197	24.8786	16.0681
average	32.886	25.1516	41.9079	35.807	22.9896	14.4178	27.7538	18.7691
stdev	5.33044	3.6608	1.63285	0.743416	0.874925	1.40176	2.80801	2.80182
